# Supplementary material for: Early pannus after transcatheter heart valve implantation leading to delayed coronary obstruction: a case report
Source: Eur Heart J Case Rep. 2026 Apr 13;10(4):ytag243. doi: 10.1093/ehjcr/ytag243 (PMC13075941; doi:10.1093/ehjcr/ytag243)
Supplement: ytag243_Supplementary_Data [file ytag243_supplementary_data.zip]

Archive with 15 entries (15 files):
- Video 1A.mp4
- Video 1B.mp4
- Video 2A.1.mp4
- Video 2A.2.mp4
- Video 2A.3.mp4
- Video 2A.4.mp4
- Video 2B.1.mp4
- Video 2B.2.mp4
- Video 2B.3.mp4
- Video 2B.4.mp4
- Video 2C.1.mp4
- Video 2C.2.mp4
- Video 2C.3.mp4
- Video 2C.4.mp4
- [EHJ-CR] Lack of written consent form.pdf
